# Supplementary material for: Glucose Metabolism, Thyroid Function, and Prolactin Level in Adolescent Patients With First Episode of Schizophrenia and Affective Disorders
Source: Front Psychiatry. 2020 Aug 5;11:775. doi: 10.3389/fpsyt.2020.00775 (PMC7422423; doi:10.3389/fpsyt.2020.00775)
Supplement: Supplementary file 1 [file DataSheet_1.xls]

## Sheet: Foglio1
ID	SEX	AGE (months)	GROUP	BMI	GLUCOSE	INSULIN	HOMA-IR	PRL	TSH	fT4	fT3	T. CHOL.	LDL	HDL	TG
ID1	f	17.25	SSD	19.28	77	8	1.52178	26	4.2	1.43	2.62	173	97	65	55
ID2	m	15.67	SSD	20.8	85	21	4.40533	5.3	1.95	0.99	3.08	146	83	51	59
ID3	f	16.5	SSD	24.32	80	15	2.96	23	3.13	0.9	2.54	147	59	77	56
ID4	m	17.58	ASD	21	68	7.8	1.30963	16.6	3.48	0.93	3.1	120	56	36	142
ID5	f	17.75	ASD	18.0697	72	12.1	2.15111	9.1	0.73	0.88	3	119	59	52	39
ID6	f	15.42	ASD	17.51	65	2	0.32	13.3	1.37	0.95	2.9	164	101	50	66
ID7	m	17.25	ASD	35.8423	62	12.9	1.97481	6	0.59	1.38	2.7	129	86	30	65
ID8	f	17.92	ASD	21.6	76	4.9	0.91951	8.1	3.04	0.99	2.8	216	143	56	87
ID9	f	14.08	ASD	33.3276	77	17.8	3.3842	6.3	4.63	0.99	3.4	95	35	43	83
ID10	f	13.17	ASD	22.48	83	10.6	2.17	60	1.37	0.95	3.2	139	61	71	35
ID11	f	15.5	SSD	20.83	85	5.2	1.09084	33.9	1.82	1.23	3.2	113	52	54	33
ID12	f	13.67	ASD	27.43	75	9.8	1.81	13.7	2.14	0.98	2.7	133	71	48	72
ID13	f	15.67	ASD	17.86	74	10	1.83	41.8	2.39	0.91	2.5	178	111	50	87
ID14	m	15.67	SSD	17.7	85	9.1	1.909	45.4	2.05	1.21	2.3	163			117
ID15	f	11.83	ASD	16.23	86	6.2	1.32	23	2.26	0.99	3	131	79	50	80
ID16	m	14.58	ASD	18.91	82	5.4	1.09	5.6	1.02	0.86	2.5	103	47	38	88
ID17	m	14.33	ASD	23.5102	75	9.2	1.7037	12.4	1.74	0.94	3.3	128	57	52	96
ID18	f	13.42	ASD	20.1348	70	13.9	2.40247	15.1	0.72	0.99	3.4	166	101	45	100
ID19	m	16.42	SSD	22.32	77	9.5	1.80617	9.5	3.07	1.17	3.9	180	127	37	78
ID20	m	15.83	SSD	19.8839	81	6.9	1.38	13.5	1.38	1.54	3.7	113	50	54	24
ID21	f	15.75	ASD	29.41	79	13.6	2.65	15	2.05	0.76	2.9	216	146	47	117
ID22	f	16.17	ASD	19.052	70	4.7	0.81235	14.3	2.49	1.06	3.2	97	23	68	31
ID23	f	15.58	ASD	29.3575	76	18.1	3.39654	8.9	2.23	1.1	3	116	52	57	37
ID24	f	16.75	ASD	24.6548	74	18.3	3.3437	23	5.58	0.99	2.5	165	81	64	99
ID25	f	16.25	SSD	25.43	97	25	5.98889	73	0.761	1.29	2.87	101	62	28	60
ID26	f	15.75	SSD	21.9	81	29	5.8	8.3	1.15	1.41	3.4	121	65	46	51
ID27	f	16.58	ASD	20.1348	77	3.8	0.72247	19.5	0.74	1.13	2.9	130	76	44	49
ID28	f	15.17	SSD	22.231	68	9.5	1.59506	32.3	1.6	0.84	2.7	149	86	51	61
ID29	m	15.33	ASD	26.29	82	26.8	5.43	19.9	1.65	0.98	3.6	167	94	44	147
ID30	f	16.75	SSD	28	80	15.8	3.14	25.7	1.68	1.38	3	169	104	54	53
ID31	m	16.33	SSD	19.77	86	13	2.76178	10.3	5.32	1.21	3.7	133	75	45	63
ID32	m	13.67	SSD	16.97	68	2	0.34	5.5	1.27	0.88		205	129	60	81
ID33	m	13	ASD	25.5296	85	9.4	1.97284	3.4	3.61	0.9	3.9	124	67	44	67
ID34	m	15.92	SSD	20.2449	89	41.1	9.03185	10.2	2.83	0.99	2.4	159	82	59	92
ID35	m	14.83	SSD	20.19	80	15.8	3.11786	9.7	1.27	1.17	3	182	122	51	45
ID36	f	17.5	SSD	22.83	80	11.8	2.32853	115.1	1.4	1	3.4	154	70	73	56
ID37	f	15.08	SSD	22.7615	83	15	3.07407	8.6	1.22	1.51	3.4
ID38	m	14.08	SSD	16.9062	74	5	0.91358	10.5	1.34	1.04	3.2	173	97	67	46
ID39	m	16.83	SSD	18.63	87	9.3	1.9964	17.5	1.31	1.23	2.7	137	73	56	42
ID40	f	14.67	SSD	22.34	73	11	1.98489	17	1.83	1.37	3.21	173	95	50	139
ID41	f	15.58	ASD	22.3081	90	5.4	1.2	17	3.11	0.75	3.5	160	86	58	80
ID42	f	16.75	ASD	18.82	72	4.2	0.75	22.9	1	1.15	2	138	78	48	60
ID43	f	17.33	SSD	18.9	109	16	4.30933	105.8	1.28	1.33	3	122	48	59	73
ID44	f	16.92	SSD	20.19	75	4.9	0.908133	15.6	0.86	0.93	2.3	120	52	59	45
ID45	f	17	SSD	19.6	79	20	3.90222	7.92	2.28	1.37	3.19	116	57	54	32
ID46	f	16.33	SSD	18.59	88	17	3.69467	8.8	1.3	1.02	2.35	129	71	66	43
ID47	f	14.58	SSD	15.03	101	4.1	1.02227	7.7	1.31	1.39	2.9	133	71	51	55
ID48	m	15.17	SSD	18.99	85	27.4	5.74791	32.9	3.1	1.22	3.5	143	75	49	107
ID49	f	12.67	SSD	19.36	91	25.7	5.77964	20.8924	2.15	1.37	3.4	164	82	67	74
ID50	m	13.33	SSD	21.08	78	13.7	2.63649	4.8	3.81	1.12	4.1	168	101	49	89
ID51	f	17.25	SSD	23.01	113	17.3	4.82862	26.4	2.07	0.91	2.6	131	106	77	38
ID52	m	17.33	SSD	23.52	119	12.8	3.76036	4.9	1.29	1.32
